# Supplementary material for: The MKK7 p.Glu116Lys Rare Variant Serves as a Predictor for Lung Cancer Risk and Prognosis in Chinese
Source: PLoS Genet. 2016 Mar 30;12(3):e1005955. doi: 10.1371/journal.pgen.1005955 (PMC4814107; doi:10.1371/journal.pgen.1005955)
Supplement: S1 File — (XLS) [file pgen.1005955.s008.xls]

## Sheet: sheet1
S1_File. Differentially expressed genes between A549-MKK7-116Lys cells and A549-MKK7-116Glu cells.
gene	A549-wild	A549-variability	log2(Fold_change)	Tred	q-value
CHAC1	1.6242	18.9814	3.54679	up	0
MBD5	0.0435693	0.327045	2.90811	up	0.000374758
RAET1K	0.1392	0.992634	2.8341	up	0.000664772
TRIM2	0.101153	0.526756	2.3806	up	8.15e-06
KRT4	0.203472	1.05386	2.37278	up	0.000649539
STC2	3.22143	14.9321	2.21264	up	0
EFNA5	0.180146	0.737584	2.03364	up	2.8e-05
SLC1A3	0.556961	2.14431	1.94487	up	5.57e-12
DDIT3	6.15602	22.8819	1.89414	up	0
LMO4	0.468694	1.63777	1.80501	up	2.22e-09
CGRRF1	0.858521	2.97431	1.79263	up	0.000132025
MIR3064	18.5332	62.6025	1.75611	up	0.000110643
ZNF230	0.422899	1.42849	1.75611	up	2.58e-06
NAPB	0.315989	1.06736	1.7561	up	0.000110643
MSMO1	7.843	26.1392	1.73674	up	0
HMGCS1	13.274	43.4295	1.71007	up	0
42066	0.270692	0.867466	1.68015	up	0.000500154
ETV5	1.08628	3.3815	1.63827	up	1.57e-12
ACSL1	2.06659	6.38599	1.62766	up	0
BDNF	0.248695	0.763684	1.6186	up	1.01e-05
LMBRD1	0.870682	2.64266	1.60177	up	8.26e-06
LOC643401	1.42195	4.26945	1.58618	up	0.000119784
LINC00324	1.08484	3.24159	1.57922	up	2.94e-06
CADM1	0.994005	2.9693	1.5788	up	4.76e-11
HIST2H2BE	0.668154	1.9914	1.57553	up	0.000222158
DSE	0.418043	1.22381	1.54966	up	7.96e-05
IFRD1	4.45065	12.8443	1.52904	up	0
FGFBP1	16.4062	46.29	1.49646	up	0
STAMBPL1	1.12656	3.14763	1.48234	up	1.22e-05
ZNF44	0.562877	1.54922	1.46065	up	0.000607671
IDI2-AS1	2.47719	6.7845	1.45354	up	4.29e-07
YPEL2	0.534379	1.4478	1.43793	up	4.15e-06
PRTFDC1	1.27019	3.42219	1.42988	up	2.16e-05
VEPH1	0.633992	1.6785	1.40464	up	1.39e-06
EXTL2	1.81375	4.75539	1.39059	up	1.94e-11
ASNS	6.36432	16.6685	1.38905	up	0
SESN2	4.35864	11.3488	1.38059	up	0
LOC400027	1.54744	3.97611	1.36147	up	1.91e-06
EXOC6	0.749162	1.92428	1.36097	up	1.92e-05
ZNF639	0.898938	2.28552	1.34623	up	3.47e-05
LOC100506990	0.903765	2.27184	1.32984	up	1.13e-06
ZNF302	1.29907	3.18791	1.29513	up	8.41e-06
GPATCH2	1.08466	2.6531	1.29044	up	0.000161352
SCML1	2.58121	6.28574	1.28404	up	1.54e-11
MAP2K4	1.14378	2.75966	1.27068	up	8.75e-07
SNHG1	25.3985	61.0666	1.26564	up	0
SLC25A36	0.993491	2.36388	1.25058	up	5.04e-07
CEP76	1.52022	3.6101	1.24776	up	3.21e-07
VLDLR	1.10535	2.59737	1.23255	up	5e-06
DSCC1	1.61727	3.77199	1.22177	up	1.76e-05
USP16	0.834571	1.94418	1.22006	up	0.000468235
BACH1	0.98651	2.2946	1.21784	up	3.76e-09
SPRED1	0.385372	0.894937	1.21553	up	0.000235555
RAB31	1.50941	3.49757	1.21237	up	2.65e-08
KIAA0040	2.84708	6.59511	1.21191	up	0
FAM91A1	0.64002	1.47822	1.20767	up	4.83e-05
DCLRE1A	0.94231	2.16443	1.19971	up	4.04e-06
CD58	2.74464	6.2951	1.19761	up	1.63e-06
KLHL8	0.534613	1.22539	1.19667	up	0.00082776
ZNF140	0.940699	2.15045	1.19283	up	0.000265078
ZNF419	1.36633	3.1184	1.1905	up	0.000107136
GRPEL2	2.02198	4.57727	1.17872	up	1.93e-10
INSIG1	16.6745	37.7089	1.17726	up	0
SLC22A15	0.647878	1.45896	1.17115	up	0.000235241
TMEM128	1.76558	3.97591	1.17114	up	0.000235241
TMEM194A	2.6132	5.84963	1.16253	up	0
CWC27	2.64633	5.91198	1.15965	up	5.76e-07
PTBP2	1.57899	3.52751	1.15965	up	5.76e-07
IDI1	13.0893	29.1533	1.15527	up	0
RHOT1	1.74267	3.86485	1.14911	up	4.07e-07
LPIN1	1.2441	2.75591	1.14743	up	1.49e-09
ACAD11	1.62162	3.56873	1.13797	up	5.67e-07
FAM160B1	0.611284	1.34454	1.1372	up	7.5e-05
CYP51A1	26.6258	58.4328	1.13395	up	0
PPP4R2	4.42234	9.68949	1.13161	up	1.27e-07
STAC	1.03206	2.25768	1.12931	up	0.00045822
TMEM87A	3.57231	7.80218	1.12702	up	0
NGDN	9.62842	20.9388	1.12081	up	0
MCTP2	1.03602	2.25296	1.12077	up	5.68e-10
YIPF6	2.10013	4.55702	1.11761	up	2.32e-14
MYZAP	1.85818	4.02034	1.11343	up	2.36e-05
PRKAB2	1.27278	2.7392	1.10577	up	1.08e-07
FBXO3	1.72052	3.69832	1.10403	up	1.32e-05
SQLE	9.88003	21.0969	1.09444	up	0
NEO1	0.468411	0.999297	1.09314	up	0.000442457
CACNA2D3	0.855879	1.82028	1.08868	up	0.00069371
CLK1	1.40475	2.98185	1.08589	up	6.45e-06
C3orf38	2.59123	5.49854	1.08541	up	2.59e-07
BCL10	1.43554	3.04253	1.08368	up	4.43e-05
CDC42BPA	0.490661	1.03937	1.08291	up	1.01e-05
CAV1	1.55252	3.28097	1.07951	up	3.58e-06
UNC13A	2.42451	5.11975	1.07838	up	0
CEBPG	3.2368	6.8302	1.07736	up	1.71e-12
PIGH	3.34173	7.04635	1.07628	up	2.48e-05
NEK7	1.14183	2.40462	1.07446	up	3.1e-05
SLC25A30	1.09571	2.30651	1.07385	up	0.000135971
TSPAN8	5.02577	10.534	1.06764	up	4.9e-06
FRRS1	1.17452	2.46122	1.0673	up	0.000950364
COPS4	8.34723	17.4464	1.06356	up	4.54e-14
SPRTN	1.81629	3.79186	1.06191	up	2.1e-08
RCHY1	0.920932	1.91941	1.0595	up	0.000148193
POLE2	2.06636	4.29918	1.05697	up	0.00018601
YPEL5	2.40379	4.99958	1.0565	up	1.89e-06
PDE4D	1.35053	2.80394	1.05393	up	2.65e-14
HMGCR	5.93024	12.2379	1.04519	up	0
PWP1	15.5127	31.96	1.04282	up	0
NOC3L	1.27141	2.6054	1.03508	up	0.000139793
GMFB	2.35107	4.81741	1.03494	up	4.57e-09
USP37	0.717939	1.46975	1.03364	up	9.87e-06
AK4	1.19703	2.45053	1.03363	up	3.71e-08
HSD17B7	6.90225	14.1184	1.03244	up	1.11e-09
GBAS	5.84217	11.9287	1.02986	up	1.18e-10
SUCLA2	4.6431	9.45566	1.02609	up	3.42e-09
C8orf4	17.702	36.0157	1.02471	up	0
TFRC	25.2625	51.3892	1.02447	up	0
RAD51AP1	1.96383	3.98877	1.02227	up	0.000151449
HES7	3.68807	7.48635	1.0214	up	5.94e-06
NFIL3	2.30475	4.67106	1.01914	up	8.46e-05
KDM3A	1.47454	2.98046	1.01527	up	1e-06
LRIG3	1.70581	3.44313	1.01326	up	1.25e-06
CCDC73	1.45185	2.92784	1.01194	up	1.45e-05
TFPI	1.09715	2.20935	1.00986	up	0.000163463
NIPSNAP3A	2.51466	5.06033	1.00887	up	0.000370712
ATG5	1.50825	3.03253	1.00765	up	9.13e-05
SCHIP1	3.22078	6.46165	1.00449	up	1.93e-08
IQCJ-SCHIP1	3.89891	7.82213	1.00449	up	1.93e-08
YEATS4	8.83173	17.6862	1.00186	up	1.9e-10
PMAIP1	3.24933	6.50415	1.00122	up	8.66e-06
SPEG	1.90639	0.946485	-1.01019	down	1.59e-09
CCDC80	7.18594	3.567	-1.01047	down	1.42e-13
MROH1	7.95099	3.91141	-1.02345	down	1.66e-19
LDLRAD2	14.9611	7.35608	-1.02421	down	3.98e-25
PLEC	75.5416	37.1398	-1.02431	down	0
WFS1	19.4184	9.54024	-1.02533	down	1.49e-29
LOXL2	80.1245	39.0144	-1.03824	down	9.06e-129
SMTN	6.58119	3.194	-1.04298	down	2.76e-11
RNPEPL1	29.9632	14.5379	-1.04337	down	9.45e-39
MED12	6.66973	3.21848	-1.05125	down	2.16e-20
BCL9L	40.7385	19.6547	-1.05152	down	9.88e-136
MED16	9.23312	4.44102	-1.05593	down	3.36e-12
ENTPD2	4.49337	2.10804	-1.0919	down	4.82e-05
GAREML	1.73595	0.81165	-1.0968	down	1.87e-05
COL4A2	82.1675	38.326	-1.10024	down	4.67e-238
SPOCD1	2.22472	1.03739	-1.10067	down	9.6e-05
FIBCD1	22.7959	10.5984	-1.10493	down	1.16e-35
SLC43A2	5.99748	2.78637	-1.10597	down	5.38e-09
PARP10	16.8136	7.80179	-1.10775	down	4.65e-28
DAGLA	7.08619	3.28032	-1.11117	down	1.35e-19
CPZ	21.774	10.0699	-1.11256	down	1.9e-26
GRIN2D	5.52395	2.54968	-1.11538	down	8.89e-14
LINC00265	1.56154	0.720232	-1.11644	down	0.000340259
COL4A2-AS1	15.0751	6.93555	-1.12009	down	0.000129211
SCAF1	35.8762	16.4909	-1.12136	down	3.89e-74
INTS1	48.0578	21.8643	-1.13619	down	1.97e-163
MDGA1	2.24632	1.01611	-1.14451	down	2.03e-10
SLC29A4	2.26663	1.02084	-1.15079	down	0.000508073
ALX4	1.16686	0.521933	-1.16069	down	0.000559107
SEMA6B	18.7287	8.3352	-1.16796	down	6e-38
COL7A1	35.0761	15.4821	-1.17989	down	1.57e-166
H6PD	5.03234	2.20171	-1.1926	down	1.55e-24
TSPAN10	11.7	5.06209	-1.2087	down	1.1e-10
WNK2	2.86378	1.23797	-1.20994	down	4.57e-11
MEGF8	5.59419	2.39617	-1.2232	down	1.39e-34
HSPG2	25.2916	10.8097	-1.22633	down	9.31e-199
RCOR2	2.85197	1.20891	-1.23825	down	7.18e-05
DYSF	1.15246	0.486605	-1.24389	down	2.04e-05
SSC5D	2.32125	0.980101	-1.2439	down	2.58e-07
AGRN	137.377	57.2446	-1.26293	down	0
CRB2	1.50239	0.610377	-1.29949	down	8.81e-06
MUC1	108.334	43.8889	-1.30356	down	1.25e-120
UBA7	4.6415	1.81132	-1.35755	down	1.96e-10
HELZ2	6.96967	2.58346	-1.43179	down	1.45e-49
REEP2	3.39305	1.21558	-1.48094	down	2.74e-06
TAGLN	52.7481	18.7652	-1.49106	down	3.74e-61
ODF3B	5.76468	2.02836	-1.50693	down	6.58e-05
SELPLG	1.72608	0.600711	-1.52276	down	0.000215265
SPNS3	4.84625	1.50707	-1.68512	down	1.14e-08
CTF1	2.4153	0.709437	-1.76746	down	0.000170675
KCP	0.582581	0.163989	-1.82886	down	0.000793124
VWA1	0.693867	0.190036	-1.86839	down	0.000536149
ELN	1.45326	0.394968	-1.87949	down	7.79e-06
SLC4A3	1.51475	0.409329	-1.88775	down	2.38e-07
CDH5	1.07944	0.285975	-1.91632	down	2.42e-05
GPRC5B	1.71978	0.449518	-1.93577	down	7.5e-06
EMILIN2	0.76278	0.196309	-1.95814	down	0.000519774
SBK2	3.45535	0.833689	-2.05125	down	7e-05
ANKRD24	0.737857	0.171045	-2.10897	down	0.000321764
LRFN1	0.892679	0.188458	-2.2439	down	0.000289698
ITGAD	0.625355	0.125735	-2.31429	down	0.00061401
IGSF10	0.288353	0.0447822	-2.68684	down	0.000126618
SAA1	18.7131	2.47028	-2.9213	down	2.93e-22
SAA2	0.712162	0.042203	-4.07679	down	0.000269216
